# Supplementary material for: Impact of postoperative fluorodeoxyglucose positron emission tomography/computed tomography on adjuvant head and neck cancer treatment
Source: JNCI Cancer Spectr. 2025 Jul 23;9(4):pkaf077. doi: 10.1093/jncics/pkaf077 (PMC12349773; doi:10.1093/jncics/pkaf077)
Supplement: pkaf077_Supplementary_Data [file pkaf077_supplementary_data.zip]

Archive with 1 entries (1 files):
- HNC Postop PET_Supplementary Material Revised.pdf
